# Supplementary material for: Evolution of transcriptional control of antigenic variation and virulence in human and ape malaria parasites
Source: BMC Ecol Evol. 2021 Jul 8;21:139. doi: 10.1186/s12862-021-01872-z (PMC8265125; doi:10.1186/s12862-021-01872-z)
Supplement: Supplementary file 2 — Additional file 2: Description of individual sequences analyzed. This file provides a description of each sequence analyzed, organized according to species. Specific characteristics for each sequence are provided. [file 12862_2021_1872_MOESM2_ESM.xlsx]

## Sheet: FALC
Gene ID	Chromosome	Genomic Location (Gene)	Gene Strand	Product Description	# Exons in Gene	Is Pseudo	Location	Orientation	var Group	Ups Seq length (bp)	Notes
PF3D7_0100100	1	Pf3D7_01_v3:29,510..37,126(+)	Forward	erythrocyte membrane protein 1, PfEMP1	2	No	Subtelomere 5’	Centromere	B	1500
PF3D7_0100300	1	Pf3D7_01_v3:42,367..46,507(-)	Reverse	erythrocyte membrane protein 1, PfEMP1	2	No	Subtelomere 5’	Telomere	A	1500
PF3D7_0115700	1	Pf3D7_01_v3:607,390..614,893(-)	Reverse	erythrocyte membrane protein 1, PfEMP1	2	No	Subtelomere 3’	Centromere	B	1500
PF3D7_0200100	2	Pf3D7_02_v3:25,232..31,168(+)	Forward	erythrocyte membrane protein 1, PfEMP1	2	No	Subtelomere 5’	Centromere	B	1500
PF3D7_0223500	2	Pf3D7_02_v3:916,352..923,648(-)	Reverse	erythrocyte membrane protein 1, PfEMP1	2	No	Subtelomere 3’	Centromere	B	1500
PF3D7_0300100	3	Pf3D7_03_v3:36,965..44,482(+)	Forward	erythrocyte membrane protein 1, PfEMP1	2	No	Subtelomere 5’	Centromere	B	1500
PF3D7_0324900	3	Pf3D7_03_v3:1,030,822..1,038,254(-)	Reverse	erythrocyte membrane protein 1, PfEMP1	2	No	Subtelomere 3’	Centromere	B	1500
PF3D7_0400100	4	Pf3D7_04_v3:28,706..37,677(+)	Forward	erythrocyte membrane protein 1, PfEMP1	2	No	Subtelomere 5’	Centromere	B	1500
PF3D7_0400400	4	Pf3D7_04_v3:45,555..56,860(-)	Reverse	erythrocyte membrane protein 1, PfEMP1	2	No	Subtelomere 5’	Telomere	A	1500
PF3D7_0412400	4	Pf3D7_04_v3:545,987..553,810(-)	Reverse	erythrocyte membrane protein 1, PfEMP1	2	No	Internal	——	C	1500
PF3D7_0412700	4	Pf3D7_04_v3:561,667..569,342(-)	Reverse	erythrocyte membrane protein 1, PfEMP1	2	No	Internal	——	C	1500
PF3D7_0412900	4	Pf3D7_04_v3:576,810..584,668(-)	Reverse	erythrocyte membrane protein 1, PfEMP1	2	No	Internal	——	C	1500
PF3D7_0413100	4	Pf3D7_04_v3:591,949..599,849(-)	Reverse	erythrocyte membrane protein 1, PfEMP1	2	No	Internal	——	C	1500
PF3D7_0420700	4	Pf3D7_04_v3:935,031..941,875(-)	Reverse	erythrocyte membrane protein 1, PfEMP1	2	No	Internal	——	C	1500
PF3D7_0420900	4	Pf3D7_04_v3:946,169..953,773(-)	Reverse	erythrocyte membrane protein 1, PfEMP1	2	No	Internal	——	C	1500
PF3D7_0421100	4	Pf3D7_04_v3:958,067..965,611(-)	Reverse	erythrocyte membrane protein 1, PfEMP1	2	No	Internal	——	C	1476	intergenic ups
PF3D7_0421300	4	Pf3D7_04_v3:969,031..976,591(-)	Reverse	erythrocyte membrane protein 1, PfEMP1	2	No	Internal	——	C	1500
PF3D7_0425800	4	Pf3D7_04_v3:1,156,423..1,167,821(+)	Forward	erythrocyte membrane protein 1, PfEMP1	2	No	Subtelomere 3’	Telomere	A	1500
PF3D7_0426000	4	Pf3D7_04_v3:1,173,053..1,180,226(-)	Reverse	erythrocyte membrane protein 1, PfEMP1	2	No	Subtelomere 3’	Centromere	B	1500
PF3D7_0500100	5	Pf3D7_05_v3:20,929..28,456(+)	Forward	erythrocyte membrane protein 1, PfEMP1	2	No	Subtelomere 5’	Centromere	B	1500
PF3D7_0533100	5	Pf3D7_05_v3:1,333,470..1,342,964(+)	Forward	erythrocyte membrane protein 1 (PfEMP1), pseudogene	1	Yes	Subtelomere 3’	Telomere	VAR1CSA	1500	Large gene, no intron
PF3D7_0600200	6	Pf3D7_06_v3:3,503..12,835(+)	Forward	erythrocyte membrane protein 1, PfEMP1	2	No	Subtelomere 5’	Centromere	B	1500
PF3D7_0600400	6	Pf3D7_06_v3:18,586..22,721(-)	Reverse	erythrocyte membrane protein 1, PfEMP1	2	No	Subtelomere 5’	Telomere	A	1500
PF3D7_0617400	6	Pf3D7_06_v3:723,117..731,490(-)	Reverse	erythrocyte membrane protein 1, PfEMP1	2	No	Internal	——	C	1500
PF3D7_0632500	6	Pf3D7_06_v3:1,353,946..1,366,430(-)	Reverse	erythrocyte membrane protein 1, PfEMP1	2	No	Subtelomere 3’	Centromere	B	1482	intergenic ups
PF3D7_0632800	6	Pf3D7_06_v3:1,374,797..1,382,627(-)	Reverse	erythrocyte membrane protein 1, PfEMP1	2	No	Subtelomere 3’	Centromere	B	1500
PF3D7_0700100	7	Pf3D7_07_v3:20,307..28,083(+)	Forward	erythrocyte membrane protein 1, PfEMP1	2	No	Subtelomere 5’	Centromere	B	1500
PF3D7_0711700	7	Pf3D7_07_v3:511,950..519,425(-)	Reverse	erythrocyte membrane protein 1, PfEMP1	2	No	Internal	——	C	1500
PF3D7_0712000	7	Pf3D7_07_v3:527,338..535,131(-)	Reverse	erythrocyte membrane protein 1, PfEMP1	2	No	Internal	——	C	1500
PF3D7_0712300	7	Pf3D7_07_v3:542,906..550,520(-)	Reverse	erythrocyte membrane protein 1, PfEMP1	2	No	Internal	——	C	1500
PF3D7_0712400	7	Pf3D7_07_v3:552,158..559,078(-)	Reverse	erythrocyte membrane protein 1, PfEMP1	2	No	Internal	——	C	1500
PF3D7_0712600	7	Pf3D7_07_v3:566,726..574,308(-)	Reverse	erythrocyte membrane protein 1, PfEMP1	2	No	Internal	——	C	1500
PF3D7_0712800	7	Pf3D7_07_v3:581,386..588,923(-)	Reverse	erythrocyte membrane protein 1, PfEMP1	2	No	Internal	——	C	1403	Intergenic ups
PF3D7_0712900	7	Pf3D7_07_v3:590,326..597,733(-)	Reverse	erythrocyte membrane protein 1, PfEMP1	2	No	Internal	——	C	1500
PF3D7_0733000	7	Pf3D7_07_v3:1,417,588..1,426,234(-)	Reverse	erythrocyte membrane protein 1, PfEMP1	2	No	Subtelomere 3’	Centromere	B	1500
PF3D7_0800100	8	Pf3D7_08_v3:21,361..28,653(+)	Forward	erythrocyte membrane protein 1, PfEMP1	2	No	Subtelomere 5’	Centromere	B	1500
PF3D7_0800200	8	Pf3D7_08_v3:29,700..39,033(-)	Reverse	erythrocyte membrane protein 1, PfEMP1	2	No	Subtelomere 5’	Telomere	A	620	shares ups with PF3D7_0800300
PF3D7_0800300	8	Pf3D7_08_v3:40,948..50,939(+)	Forward	erythrocyte membrane protein 1, PfEMP1	2	No	Subtelomere 5’	Centromere	B	620	downloaded 620 transcription start -620 instead of -622
PF3D7_0808600	8	Pf3D7_08_v3:431,165..439,051(+)	Forward	erythrocyte membrane protein 1, PfEMP1	2	No	Internal	——	C	1500
PF3D7_0808700	8	Pf3D7_08_v3:440,408..448,062(+)	Forward	erythrocyte membrane protein 1, PfEMP1	2	No	Internal	——	C	1111	Intergenic ups
PF3D7_0809100	8	Pf3D7_08_v3:459,312..466,567(+)	Forward	erythrocyte membrane protein 1, PfEMP1	2	No	Internal	——	C	1500
PF3D7_0833500	8	Pf3D7_08_v3:1,435,794..1,443,449(-)	Reverse	erythrocyte membrane protein 1, PfEMP1	2	No	Subtelomere 3’	Centromere	B	1500
PF3D7_0900100	9	Pf3D7_09_v3:20,080..27,885(+)	Forward	erythrocyte membrane protein 1, PfEMP1	2	No	Subtelomere 5’	Centromere	B	1500
PF3D7_0937600	9	Pf3D7_09_v3:1,486,070..1,490,187(+)	Forward	erythrocyte membrane protein 1, PfEMP1	2	No	Subtelomere 3’	Telomere	A	1500
PF3D7_0937800	9	Pf3D7_09_v3:1,495,579..1,503,336(-)	Reverse	erythrocyte membrane protein 1, PfEMP1	2	No	Subtelomere 3’	Centromere	B	1500
PF3D7_1000100	10	Pf3D7_10_v3:28,490..36,164(+)	Forward	erythrocyte membrane protein 1, PfEMP1	2	No	Subtelomere 5’	Centromere	B	1500
PF3D7_1041300	10	Pf3D7_10_v3:1,642,401..1,649,948(-)	Reverse	erythrocyte membrane protein 1, PfEMP1	2	No	Subtelomere 3’	Centromere	B	1500
PF3D7_1100100	11	Pf3D7_11_v3:24,160..31,598(+)	Forward	erythrocyte membrane protein 1, PfEMP1	2	No	Subtelomere 5’	Centromere	B	1500
PF3D7_1100200	11	Pf3D7_11_v3:32,666..42,386(-)	Reverse	erythrocyte membrane protein 1, PfEMP1	2	No	Subtelomere 5’	Telomere	A	1500
PF3D7_1150400	11	Pf3D7_11_v3:2,025,817..2,035,886(+)	Forward	erythrocyte membrane protein 1, PfEMP1	2	No	Subtelomere 3’	Telomere	A	1500
PF3D7_1200100	12	Pf3D7_12_v3:16,973..24,497(+)	Forward	erythrocyte membrane protein 1, PfEMP1	2	No	Subtelomere 5’	Centromere	B	1500
PF3D7_1200400	12	Pf3D7_12_v3:32,703..41,940(+)	Forward	erythrocyte membrane protein 1, PfEMP1	2	No	Subtelomere 5’	Centromere	B	1500
PF3D7_1200600	12	Pf3D7_12_v3:46,788..56,805(-)	Reverse	erythrocyte membrane protein 1, PfEMP1	2	No	Subtelomere 5’	Telomere	VAR2CSA	1500
PF3D7_1219300	12	Pf3D7_12_v3:766,654..774,197(-)	Reverse	erythrocyte membrane protein 1, PfEMP1	2	No	Internal	——	C	1500
PF3D7_1240300	12	Pf3D7_12_v3:1,694,150..1,703,087(+)	Forward	erythrocyte membrane protein 1, PfEMP1	2	No	Internal	——	C	1500
PF3D7_1240400	12	Pf3D7_12_v3:1,704,512..1,712,490(+)	Forward	erythrocyte membrane protein 1, PfEMP1	2	No	Internal	——	C	1423bp; 1704511-1703088	Intergenic ups
PF3D7_1240600	12	Pf3D7_12_v3:1,719,574..1,727,456(+)	Forward	erythrocyte membrane protein 1, PfEMP1	2	No	Internal	——	C	1500
PF3D7_1240900	12	Pf3D7_12_v3:1,735,543..1,743,408(+)	Forward	erythrocyte membrane protein 1, PfEMP1	2	No	Internal	——	C	1500
PF3D7_1255200	12	Pf3D7_12_v3:2,241,271..2,248,962(-)	Reverse	erythrocyte membrane protein 1, PfEMP1	2	No	Subtelomere 3’	Centromere	B	1500
PF3D7_1300100	13	Pf3D7_13_v3:21,364..28,787(+)	Forward	erythrocyte membrane protein 1, PfEMP1	2	No	Subtelomere 5’	Centromere	B	1500
PF3D7_1300300	13	Pf3D7_13_v3:33,959..44,742(-)	Reverse	erythrocyte membrane protein 1, PfEMP1	2	No	Subtelomere 5’	Telomere	A	1500
PF3D7_1373500	13	Pf3D7_13_v3:2,884,786..2,892,340(-)	Reverse	erythrocyte membrane protein 1, PfEMP1	2	No	Subtelomere 3’	Centromere	B	1500

## Sheet: PRAE
Gene ID	Chromosome	Genomic Location (Gene)	Gene Strand	Product Description	# Exons in Gene	Is Pseudo	Location	Orientation	var Group	Ups Seq length (bp)	Notes
PPRFG01_0001300	Not Assigned	PPRFG01_00_6:39,829..49,325(+)	forward	erythrocyte membrane protein 1, PfEMP1, putative	2	No	Fragment	——	——	1500
PPRFG01_0001600	Not Assigned	PPRFG01_00_13:10,633..22,825(+)	forward	erythrocyte membrane protein 1, PfEMP1, putative	2	No	Fragment	——	——	1497	(1497bp)
PPRFG01_0005500	Not Assigned	PPRFG01_00_28:44,837..56,791(+)	forward	erythrocyte membrane protein 1, PfEMP1, putative	2	No	Fragment	——	——	1500
PPRFG01_0005700	Not Assigned	PPRFG01_00_32:2,287..9,522(+)	forward	erythrocyte membrane protein 1, PfEMP1, putative	2	No	Fragment	——	——	1500
PPRFG01_0005800	Not Assigned	PPRFG01_00_32:10,580..22,817(-)	reverse	erythrocyte membrane protein 1, PfEMP1, putative	2	No	Fragment	——	——	1500
PPRFG01_00100700	Not Assigned	PPRFG01_00_46:22,717..34,187(-)	reverse	erythrocyte membrane protein 1 (PfEMP1), putative	2	No	Fragment	——	——	1248	Intergenic ups (1246 bp), shares ups with previous gene
PPRFG01_00100800	Not Assigned	PPRFG01_00_46:35,435..45,111(+)	forward	erythrocyte membrane protein 1, PfEMP1, putative	2	No	Fragment	——	——	1248	Intergenic ups (1246 bp), shares ups with previous gene
PPRFG01_0011400	Not Assigned	PPRFG01_00_50:36,318..47,030(+)	forward	erythrocyte membrane protein 1 (PfEMP1), putative	2	No	Fragment	——	——	1500
PPRFG01_0011500	Not Assigned	PPRFG01_00_50:48,013..55,605(-)	reverse	erythrocyte membrane protein 1, PfEMP1, putative	2	No	Fragment	——	——	717	End of telomere, short seq (716 bp)
PPRFG01_00115300	Not Assigned	PPRFG01_00_26:26,619..38,067(+)	forward	erythrocyte membrane protein 1, PfEMP1, putative	2	No	Fragment	——	——	1500
PPRFG01_0018300	Not Assigned	PPRFG01_00_48:55,541..64,903(+)	forward	erythrocyte membrane protein 1, PfEMP1, putative	2	No	Fragment	——	——	1500
PPRFG01_0018500	Not Assigned	PPRFG01_00_48:71,948..83,240(+)	forward	erythrocyte membrane protein 1, PfEMP1, putative	2	No	Fragment	——	——	1500
PPRFG01_0018600	Not Assigned	PPRFG01_00_48:84,384..94,116(-)	reverse	erythrocyte membrane protein 1, PfEMP1, putative	2	No	Fragment	——	——	1500
PPRFG01_0021300	Not Assigned	PPRFG01_00_1:1,707..9,180(+)	forward	erythrocyte membrane protein 1, PfEMP1, putative	2	No	Fragment	——	——	1500
PPRFG01_0021400	Not Assigned	PPRFG01_00_1:10,169..21,469(-)	reverse	erythrocyte membrane protein 1, PfEMP1, putative	2	No	Fragment	——	——	1500
PPRFG01_0027800	Not Assigned	PPRFG01_00_5:5,300..13,984(+)	forward	erythrocyte membrane protein 1, PfEMP1, putative	2	No	Fragment	——	——	1459	Intergenic ups (1457 bp)
PPRFG01_0027900	Not Assigned	PPRFG01_00_5:15,186..27,024(-)	reverse	erythrocyte membrane protein 1, PfEMP1, putative	2	No	Fragment	——	——	1500
PPRFG01_0029500	Not Assigned	PPRFG01_00_7:1,025..8,555(+)	forward	erythrocyte membrane protein 1, PfEMP1, putative	2	No	Fragment	——	——	1025	End of telomere, short seq (1023 bp)
PPRFG01_0029600	Not Assigned	PPRFG01_00_7:9,996..19,262(+)	forward	erythrocyte membrane protein 1, PfEMP1, putative	2	No	Fragment	——	——	1441	Intergenic ups (1439 bp)
PPRFG01_0031400	Not Assigned	PPRFG01_00_8:10,545..21,972(-)	reverse	erythrocyte membrane protein 1, PfEMP1, putative	2	No	Fragment	——	——	1500
PPRFG01_0034400	Not Assigned	PPRFG01_00_9:80,432..92,572(-)	reverse	erythrocyte membrane protein 1, PfEMP1, putative	2	No	Fragment	——	——	1500
PPRFG01_0034800	Not Assigned	PPRFG01_00_9:108,977..119,731(+)	forward	erythrocyte membrane protein 1 (PfEMP1), putative	2	No	Fragment	——	——	1500
PPRFG01_0034900	Not Assigned	PPRFG01_00_9:120,741..129,822(-)	reverse	erythrocyte membrane protein 1, PfEMP1, putative	2	No	Fragment	——	——	1500
PPRFG01_0041000	Not Assigned	PPRFG01_00_12:43,634..54,339(+)	forward	erythrocyte membrane protein 1, PfEMP1, putative	2	No	Fragment	——	——	1500
PPRFG01_0049200	Not Assigned	PPRFG01_00_19:1,949..9,477(-)	reverse	erythrocyte membrane protein 1 (PfEMP1), putative	2	Yes	Fragment	——	——	1500	truncated exon 2
PPRFG01_0053200	Not Assigned	PPRFG01_00_22:23,095..32,932(-)	reverse	erythrocyte membrane protein 1, PfEMP1, putative	2	No	Fragment	——	——	1500
PPRFG01_0058700	Not Assigned	PPRFG01_00_24:4,179..14,352(+)	forward	erythrocyte membrane protein 1, PfEMP1, putative	2	No	Fragment	——	——	1500
PPRFG01_0058800	Not Assigned	PPRFG01_00_24:15,378..25,851(-)	reverse	erythrocyte membrane protein 1 (PfEMP1), putative	2	No	Fragment	——	——	1500
PPRFG01_0062800	Not Assigned	PPRFG01_00_25:2,781..11,956(+)	forward	erythrocyte membrane protein 1, PfEMP1, putative	2	No	Fragment	——	——	1500
PPRFG01_0062900	Not Assigned	PPRFG01_00_25:13,446..25,626(+)	forward	erythrocyte membrane protein 1, PfEMP1, putative	2	No	Fragment	——	——	1490	Intergenic ups (1488 bp)
PPRFG01_0063000	Not Assigned	PPRFG01_00_25:26,646..40,115(-)	reverse	erythrocyte membrane protein 1, PfEMP1, putative	2	No	Fragment	——	——	1500
PPRFG01_0086700	Not Assigned	PPRFG01_00_36:54,657..67,241(-)	reverse	erythrocyte membrane protein 1, PfEMP1, putative	2	No	Fragment	——	——	1500
PPRFG01_0086800	Not Assigned	PPRFG01_00_36:68,806..76,155(-)	reverse	erythrocyte membrane protein 1, PfEMP1, putative	2	No	Fragment	——	——	741	End of telomere, short seq (741 bp)
PPRFG01_0087600	Not Assigned	PPRFG01_00_37:18,164..25,692(-)	reverse	erythrocyte membrane protein 1, PfEMP1, putative	2	No	Fragment	——	——	1500
PPRFG01_0087800	Not Assigned	PPRFG01_00_37:34,662..46,461(+)	forward	erythrocyte membrane protein 1, PfEMP1, putative	2	No	Fragment	——	——	1500
PPRFG01_0087900	Not Assigned	PPRFG01_00_37:47,447..55,005(-)	reverse	erythrocyte membrane protein 1, PfEMP1, putative	2	No	Fragment	——	——	1500
PPRFG01_0092200	Not Assigned	PPRFG01_00_42:12,074..23,634(+)	forward	erythrocyte membrane protein 1, PfEMP1, putative	2	No	Fragment	——	——	1500
PPRFG01_0098600	Not Assigned	PPRFG01_00_45:10,855..23,474(+)	forward	erythrocyte membrane protein 1, PfEMP1, putative	2	No	Fragment	——	——	1500
PPRFG01_0098700	Not Assigned	PPRFG01_00_45:24,461..31,573(-)	reverse	erythrocyte membrane protein 1, PfEMP1, putative	2	No	Fragment	——	——	675	End of telomere, short seq (675 bp)
PPRFG01_0113700	1	PPRFG01_01:499,349..508,805(+)	forward	erythrocyte membrane protein 1, PfEMP1, putative	2	No	Sub telomere 3’	Telomere	A	1500
PPRFG01_0400100	4	PPRFG01_04:115..8,958(-)	reverse	erythrocyte membrane protein 1 (PfEMP1)	3	No	Sub telomere 5’	Telomere	VAR1CSA	1500
PPRFG01_0411800	4	PPRFG01_04:488,732..496,305(-)	reverse	erythrocyte membrane protein 1, PfEMP1, putative	2	No	Internal	——	C	1500
PPRFG01_0412200	4	PPRFG01_04:507,965..515,044(-)	reverse	erythrocyte membrane protein 1, PfEMP1, putative	2	No	Internal	——	C	1500
PPRFG01_0412400	4	PPRFG01_04:522,189..530,092(-)	reverse	erythrocyte membrane protein 1, PfEMP1	2	No	Internal	——	C	1500
PPRFG01_0412500	4	PPRFG01_04:535,834..544,079(-)	reverse	erythrocyte membrane protein 1, PfEMP1	2	No	Internal	——	C	1500
PPRFG01_0412800	4	PPRFG01_04:555,849..562,911(-)	reverse	erythrocyte membrane protein 1, PfEMP1, putative	2	No	Internal	——	C	1500
PPRFG01_0418000	4	PPRFG01_04:875,351..884,272(-)	reverse	erythrocyte membrane protein 1, PfEMP1	2	No	Internal	——	C	1500
PPRFG01_0418100	4	PPRFG01_04:889,307..896,807(-)	reverse	erythrocyte membrane protein 1, PfEMP1, putative	2	No	Internal	——	C	1500
PPRFG01_0418300	4	PPRFG01_04:902,715..909,911(-)	reverse	erythrocyte membrane protein 1, PfEMP1, putative	2	No	Internal	——	C	1500
PPRFG01_0418500	4	PPRFG01_04:916,994..924,999(-)	reverse	erythrocyte membrane protein 1, PfEMP1, putative	2	No	Internal	——	C	1500
PPRFG01_0418900	4	PPRFG01_04:936,859..944,570(-)	reverse	erythrocyte membrane protein 1, PfEMP1, putative	2	No	Internal	——	C	1500
PPRFG01_0419100	4	PPRFG01_04:954,034..962,855(-)	reverse	erythrocyte membrane protein 1, PfEMP1, putative	2	No	Internal	——	C	1500
PPRFG01_0423800	4	PPRFG01_04:1,149,664..1,167,873(+)	forward	erythrocyte membrane protein 1, PfEMP1, putative	2	No	Sub telomere 3’	Telomere	VAR2CSA	1500
PPRFG01_0425700	4	PPRFG01_04:1,231,626..1,243,095(+)	forward	erythrocyte membrane protein 1, PfEMP1, putative	2	No	Sub telomere 3’	Telomere	A	1500
PPRFG01_0500100	5	PPRFG01_05:992..8,258(+)	forward	erythrocyte membrane protein 1, PfEMP1, putative	2	No	Sub telomere 5’	Centromere	B	992	End of telomere, short seq (990 bp)
PPRFG01_0500200	5	PPRFG01_05:9,338..21,396(-)	reverse	erythrocyte membrane protein 1, PfEMP1, putative	2	No	Sub telomere 5’	Telomere	A	1500
PPRFG01_0534500	5	PPRFG01_05:1,400,918..1,412,346(+)	forward	erythrocyte membrane protein 1 (PfEMP1), pseudogene	2	Yes	Sub telomere 3’	Telomere	VAR1CSA	1500
PPRFG01_0536700	5	PPRFG01_05:1,484,626..1,495,227(+)	forward	erythrocyte membrane protein 1 (PfEMP1), putative	2	No	Sub telomere 3’	Telomere	A	1500
PPRFG01_0536800	5	PPRFG01_05:1,496,382..1,505,653(-)	reverse	erythrocyte membrane protein 1, PfEMP1, putative	2	No	Sub telomere 3’	Centromere	B	1500
PPRFG01_0616200	6	PPRFG01_06:662,035..669,719(-)	reverse	erythrocyte membrane protein 1, PfEMP1, putative	2	No	Internal	——	C	1500
PPRFG01_0711500	7	PPRFG01_07:485,896..493,920(-)	reverse	erythrocyte membrane protein 1, PfEMP1	2	No	Internal	——	C	1500
PPRFG01_0712000	7	PPRFG01_07:535,675..543,086(-)	reverse	erythrocyte membrane protein 1, PfEMP1, putative	2	No	Internal	——	C	1500
PPRFG01_0712200	7	PPRFG01_07:549,143..557,063(-)	reverse	erythrocyte membrane protein 1, PfEMP1	2	No	Internal	——	C	1500
PPRFG01_0712300	7	PPRFG01_07:561,821..569,534(-)	reverse	erythrocyte membrane protein 1, PfEMP1, putative	2	No	Internal	——	C	1500
PPRFG01_0731000	7	PPRFG01_07:1,364,968..1,378,005(+)	forward	erythrocyte membrane protein 1, PfEMP1, putative	2	No	Sub telomere 3’	Telomere	VAR2CSA	1500
PPRFG01_0733300	7	PPRFG01_07:1,452,104..1,464,905(+)	forward	erythrocyte membrane protein 1 (PfEMP1), putative	2	No	Sub telomere 3’	Telomere	VAR1CSA	1500
PPRFG01_0800100	8	PPRFG01_08:5,893..14,987(+)	forward	erythrocyte membrane protein 1, PfEMP1	2	No	Sub telomere 5’	Centromere	B	1500
PPRFG01_0800200	8	PPRFG01_08:15,997..26,609(-)	reverse	erythrocyte membrane protein 1, PfEMP1	2	No	Sub telomere 5’	Telomere	A	1500
PPRFG01_0801200	8	PPRFG01_08:58,936..72,069(-)	reverse	erythrocyte membrane protein 1, PfEMP1	4	No	Sub telomere 5’	Telomere	VAR2CSA	1500
PPRFG01_0809700	8	PPRFG01_08:453,760..462,588(+)	forward	erythrocyte membrane protein 1, PfEMP1, putative	2	No	Internal	——	C	1500
PPRFG01_0809900	8	PPRFG01_08:472,117..480,961(+)	forward	erythrocyte membrane protein 1, PfEMP1, putative	2	No	Internal	——	C	1500
PPRFG01_0810200	8	PPRFG01_08:492,787..501,415(+)	forward	erythrocyte membrane protein 1, PfEMP1, putative	2	No	Internal	——	C	1500
PPRFG01_0810500	8	PPRFG01_08:509,439..516,292(+)	forward	erythrocyte membrane protein 1, PfEMP1, putative	2	No	Internal	——	C	1500
PPRFG01_0836400	8	PPRFG01_08:1,514,416..1,526,516(+)	forward	erythrocyte membrane protein 1, PfEMP1	2	No	Sub telomere 3’	Telomere	A	1500
PPRFG01_0836500	8	PPRFG01_08:1,527,599..1,538,152(-)	reverse	erythrocyte membrane protein 1, PfEMP1, putative	2	No	Sub telomere 3’	Centromere	B	1500
PPRFG01_0836600	8	PPRFG01_08:1,539,724..1,546,682(-)	reverse	erythrocyte membrane protein 1, PfEMP1, putative	2	No	Sub telomere 3’	Centromere	B	1500
PPRFG01_0938900	9	PPRFG01_09:1,502,030..1,514,707(+)	forward	erythrocyte membrane protein 1, PfEMP1, putative	2	No	Sub telomere 3’	Telomere	A	1500
PPRFG01_0939000	9	PPRFG01_09:1,515,776..1,524,866(-)	reverse	erythrocyte membrane protein 1, PfEMP1, putative	2	No	Sub telomere 3’	Centromere	B	1500
PPRFG01_1100100	11	PPRFG01_11:19,076..28,171(+)	forward	erythrocyte membrane protein 1, PfEMP1, putative	2	No	Sub telomere 5’	Centromere	B	1500
PPRFG01_1100200	11	PPRFG01_11:29,114..39,924(-)	reverse	erythrocyte membrane protein 1, PfEMP1, putative	2	No	Sub telomere 5’	Telomere	A	1500
PPRFG01_1151300	11	PPRFG01_11:2,075,269..2,083,975(+)	forward	erythrocyte membrane protein 1, PfEMP1, putative	2	No	Sub telomere 3’	Telomere	A	1500
PPRFG01_1254000	12	PPRFG01_12:98,368..115,701(-)	reverse	erythrocyte membrane protein 1, PfEMP1, putative	2	No	Internal	——	VAR2CSA	1500
PPRFG01_1256300	12	PPRFG01_12:11,008..22,545(-)	reverse	erythrocyte membrane protein 1, PfEMP1, putative	2	No	Sub telomere 5’	Telomere	A	1500
PPRFG01_1256400	12	PPRFG01_12:772..9,977(+)	forward	erythrocyte membrane protein 1, PfEMP1, putative	2	No	Sub telomere 5’	Centromere	B	772	End of telomere, short seq (770 bp)
PPRFG01_1375400	13	PPRFG01_13:2,942,314..2,953,828(+)	forward	erythrocyte membrane protein 1, PfEMP1	2	No	Sub telomere 3’	Telomere	A	1500
PPRFG01_1375600	13	PPRFG01_13:2,975,512..2,984,704(+)	forward	erythrocyte membrane protein 1, PfEMP1, putative	2	No	Sub telomere 3’	Telomere	A	1500

## Sheet: REIC G01
Gene ID	Chromosome	Genomic Location (Gene)	Gene Strand	Product Description	# Exons in Gene	Is Pseudo	Location	Orientation	var Group	Ups Seq length (bp)	Notes
PRG01_0000900	Not Assigned	PRG01_00_3:30,296..40,561(+)	forward	erythrocyte membrane protein 1, PfEMP1, putative	2	No	Fragment	Fragment	multicopy genes	1500
PRG01_0001400	Not Assigned	PRG01_00_4:4,301..15,849(+)	forward	erythrocyte membrane protein 1, PfEMP1, putative	2	Yes	Fragment	Fragment	multicopy genes	1500
PRG01_0008100	Not Assigned	PRG01_00_11:33,926..45,810(+)	forward	erythrocyte membrane protein 1, PfEMP1, putative	2	No	Fragment	Fragment	multicopy genes, other genes with no synteny	1500
PRG01_0013700	Not Assigned	PRG01_00_21:4,907..13,679(-)	reverse	erythrocyte membrane protein 1, PfEMP1, putative	2	No	Fragment	Fragment	short frag	1500
PRG01_0015500	Not Assigned	PRG01_00_22:54,385..64,774(+)	forward	erythrocyte membrane protein 1, PfEMP1, putative	2	No	subtelomeric	telomere	FRAGMENT syntenic to PF3D7_0731800	1500
PRG01_0017200	Not Assigned	PRG01_00_22:115,759..125,418(-)	reverse	erythrocyte membrane protein 1, PfEMP1, putative	2	No	subtelomeric	centromere	FRAGMENT sytenic to PF3D7_0733000	1500
PRG01_0026700	Not Assigned	PRG01_00_44:59,793..72,197(+)	forward	erythrocyte membrane protein 1, PfEMP1	2	No	Fragment	Fragment	multicopy genes	1500
PRG01_0027000	Not Assigned	PRG01_00_44:80,636..91,868(-)	reverse	erythrocyte membrane protein 1, PfEMP1, putative	2	No	Fragment	Fragment	multicopy genes	1500
PRG01_0028700	Not Assigned	PRG01_00_55:8,055..15,791(+)	forward	erythrocyte membrane protein 1, PfEMP1, putative	2	No	Fragment	Fragment	multicopy genes	1500
PRG01_0038000	Not Assigned	PRG01_00_77:57,428..68,109(+)	forward	erythrocyte membrane protein 1, PfEMP1, putative	2	No	subtelomeric	telomere	FRAGMENT syntenic to Pf3D7_1000100?	1500
PRG01_0041000	Not Assigned	PRG01_00_88:53,527..64,666(+)	forward	erythrocyte membrane protein 1, PfEMP1, putative	2	No	Fragment	Fragment	multicopy genes	1500
PRG01_0043100	Not Assigned	PRG01_00_99:17,812..26,943(-)	reverse	erythrocyte membrane protein 1, PfEMP1, putative	2	No	Fragment	Fragment	multicopy genes	1500
PRG01_0102000	1	PRG01_01:63,337..74,923(-)	reverse	erythrocyte membrane protein 1, PfEMP1, putative	2	No	sub telomere 5'	telomere	A	1500
PRG01_0300100	3	PRG01_03:18,636..28,435(+)	forward	erythrocyte membrane protein 1, PfEMP1, putative	2	No	sub telomere 5'	centromere	B	1500
PRG01_0305300	3	PRG01_03:222,282..232,981(+)	forward	erythrocyte membrane protein 1, PfEMP1, putative	2	No	Internal	centromere	C	1500
PRG01_0305600	3	PRG01_03:240,853..250,958(+)	forward	erythrocyte membrane protein 1, PfEMP1, putative	2	No	Internal	centromere	C	1500
PRG01_0328300	3	PRG01_03:1,164,776..1,176,295(+)	forward	erythrocyte membrane protein 1, PfEMP1, putative	2	No	sub telomere 3'	telomere	A	1500
PRG01_0329000	3	PRG01_03:1,197,856..1,207,391(-)	reverse	erythrocyte membrane protein 1, PfEMP1, putative	2	No	sub telomere 3'	centromere	B	1500
PRG01_0400100	4	PRG01_04:25,274..35,195(+)	forward	erythrocyte membrane protein 1, PfEMP1, putative	2	No	sub telomere 5'	centromere	B	1500
PRG01_0402600	4	PRG01_04:138,570..149,139(-)	reverse	erythrocyte membrane protein 1, PfEMP1, putative	2	No	Internal	telomere	C	1500
PRG01_0402800	4	PRG01_04:157,060..169,028(-)	reverse	erythrocyte membrane protein 1, PfEMP1, putative	2	No	Internal	telomere	C	1500
PRG01_0403100	4	PRG01_04:179,981..191,108(-)	reverse	erythrocyte membrane protein 1, PfEMP1, putative	2	No	Internal	telomere	C	1500
PRG01_0403500	4	PRG01_04:205,020..215,521(-)	reverse	erythrocyte membrane protein 1, PfEMP1, putative	2	No	Internal	telomere	C	1500
PRG01_0404100	4	PRG01_04:246,978..257,419(-)	reverse	erythrocyte membrane protein 1 (PfEMP1), putative	2	Yes	Internal	telomere	C	1500
PRG01_0404300	4	PRG01_04:268,102..277,912(-)	reverse	erythrocyte membrane protein 1, PfEMP1, putative	2	No	Internal	telomere	C	1500
PRG01_0404400	4	PRG01_04:283,010..295,024(-)	reverse	erythrocyte membrane protein 1, PfEMP1, putative	2	No	Internal	telomere	C	1090bp; 295025-296115
PRG01_0414100	4	PRG01_04:671,932..682,269(-)	reverse	erythrocyte membrane protein 1, PfEMP1, putative	2	No	Internal	telomere	C	1500
PRG01_0414300	4	PRG01_04:687,356..697,142(-)	reverse	erythrocyte membrane protein 1, PfEMP1, putative	2	No	Internal	telomere	C	1500
PRG01_0414500	4	PRG01_04:709,668..718,998(-)	reverse	erythrocyte membrane protein 1, PfEMP1, putative	2	No	Internal	telomere	C	1500
PRG01_0414700	4	PRG01_04:724,727..735,708(-)	reverse	erythrocyte membrane protein 1, PfEMP1, putative	2	No	Internal	centromere	C	1500
PRG01_0415000	4	PRG01_04:743,343..751,918(-)	reverse	erythrocyte membrane protein 1, PfEMP1, putative	2	No	Internal	centromere	C	1500
PRG01_0415400	4	PRG01_04:761,236..772,173(-)	reverse	erythrocyte membrane protein 1, PfEMP1, putative	2	No	Internal	centromere	C	1500
PRG01_0415500	4	PRG01_04:777,771..786,508(-)	reverse	erythrocyte membrane protein 1, PfEMP1, putative	2	No	Internal	centromere	C	1500
PRG01_0415800	4	PRG01_04:793,939..802,056(-)	reverse	erythrocyte membrane protein 1, PfEMP1	2	No	Internal	centromere	C	1500
PRG01_0416000	4	PRG01_04:807,649..817,089(-)	reverse	erythrocyte membrane protein 1, PfEMP1, putative	2	No	Internal	centromere	C	1500
PRG01_0416100	4	PRG01_04:821,980..832,237(-)	reverse	erythrocyte membrane protein 1, PfEMP1, putative	2	No	Internal	centromere	C	1500
PRG01_0416200	4	PRG01_04:837,100..846,640(-)	reverse	erythrocyte membrane protein 1, PfEMP1, putative	2	No	Internal	centromere	C	1500
PRG01_0416500	4	PRG01_04:854,307..864,311(-)	reverse	erythrocyte membrane protein 1, PfEMP1, putative	2	No	Internal	centromere	C	1500
PRG01_0416600	4	PRG01_04:869,290..878,464(-)	reverse	erythrocyte membrane protein 1, PfEMP1, putative	2	No	Internal	centromere	C	1500
PRG01_0416700	4	PRG01_04:883,337..893,766(-)	reverse	erythrocyte membrane protein 1, PfEMP1, putative	2	No	Internal	centromere	C	1500
PRG01_0417000	4	PRG01_04:901,413..910,654(-)	reverse	erythrocyte membrane protein 1, PfEMP1, putative	2	No	Internal	centromere	C	1500
PRG01_0417200	4	PRG01_04:917,319..928,567(-)	reverse	erythrocyte membrane protein 1, PfEMP1, putative	2	No	Internal	centromere	C	1500
PRG01_0417400	4	PRG01_04:936,024..945,263(-)	reverse	erythrocyte membrane protein 1, PfEMP1, putative	2	No	Internal	centromere	C	1500
PRG01_0417500	4	PRG01_04:950,752..959,929(-)	reverse	erythrocyte membrane protein 1, PfEMP1, putative	2	No	Internal	centromere	C	1500
PRG01_0417600	4	PRG01_04:965,121..975,347(-)	reverse	erythrocyte membrane protein 1, PfEMP1, putative	2	No	Internal	centromere	C	1500
PRG01_0417900	4	PRG01_04:983,069..993,010(-)	reverse	erythrocyte membrane protein 1, PfEMP1, putative	2	No	Internal	centromere	C	1500
PRG01_0418000	4	PRG01_04:997,579..1,007,739(-)	reverse	erythrocyte membrane protein 1, PfEMP1, putative	2	No	Internal	centromere	C	1500
PRG01_0425400	4	PRG01_04:1,330,504..1,340,993(-)	reverse	erythrocyte membrane protein 1, PfEMP1	2	No	Internal	centromere	C	1500
PRG01_0425600	4	PRG01_04:1,348,124..1,357,122(-)	reverse	erythrocyte membrane protein 1, PfEMP1	2	No	Internal	centromere	C	1500
PRG01_0425700	4	PRG01_04:1,362,548..1,371,060(-)	reverse	erythrocyte membrane protein 1, PfEMP1, putative	2	No	Internal	centromere	C	1500
PRG01_0426100	4	PRG01_04:1,381,172..1,392,261(-)	reverse	erythrocyte membrane protein 1, PfEMP1, putative	2	No	Internal	centromere	C	1500
PRG01_0631300	6	PRG01_06:1,288,193..1,298,674(+)	forward	erythrocyte membrane protein 1, PfEMP1, putative	2	No	sub telomere 3'	telomere	A	1500
PRG01_0700100	7	PRG01_07:1,510..10,526(-)	reverse	erythrocyte membrane protein 1, PfEMP1, putative	2	No	sub telomere 5'	telomere	A	1500
PRG01_0710100	7	PRG01_07:439,952..449,299(-)	reverse	erythrocyte membrane protein 1, PfEMP1, putative	2	No	Internal	telomere	C	1500
PRG01_0710400	7	PRG01_07:462,518..475,366(-)	reverse	erythrocyte membrane protein 1, PfEMP1, putative	2	No	Internal	telomere	C	1500
PRG01_0710600	7	PRG01_07:483,900..496,446(-)	reverse	erythrocyte membrane protein 1, PfEMP1, putative	2	No	Internal	telomere	C	1500
PRG01_0711000	7	PRG01_07:506,356..515,924(-)	reverse	erythrocyte membrane protein 1, PfEMP1, putative	2	No	Internal	telomere	C	1500
PRG01_0711200	7	PRG01_07:522,357..531,423(-)	reverse	erythrocyte membrane protein 1, PfEMP1, putative	2	No	Internal	telomere	C	1500
PRG01_0711300	7	PRG01_07:536,984..547,029(-)	reverse	erythrocyte membrane protein 1, PfEMP1, putative	2	No	Internal	telomere	C	1500
PRG01_0711400	7	PRG01_07:552,944..562,828(-)	reverse	erythrocyte membrane protein 1, PfEMP1, putative	2	No	Internal	centromere	C	1500
PRG01_0711500	7	PRG01_07:568,755..579,237(-)	reverse	erythrocyte membrane protein 1, PfEMP1, putative	2	No	Internal	centromere	C	1500
PRG01_0711700	7	PRG01_07:588,401..599,162(-)	reverse	erythrocyte membrane protein 1, PfEMP1, putative	2	No	Internal	centromere	C	1500
PRG01_0800300	8	PRG01_08:5,354..16,881(-)	reverse	erythrocyte membrane protein 1, PfEMP1, putative	2	No	sub telomere 5'	telomere	A	1500
PRG01_0810500	8	PRG01_08:446,628..457,251(+)	forward	erythrocyte membrane protein 1, PfEMP1, putative	2	No	Internal	centromere	C	1500
PRG01_0810600	8	PRG01_08:461,869..469,455(+)	forward	erythrocyte membrane protein 1, PfEMP1, putative	2	No	Internal	centromere	C	1500
PRG01_0810700	8	PRG01_08:473,717..481,877(+)	forward	erythrocyte membrane protein 1, PfEMP1, putative	2	No	Internal	telomere	C	1500
PRG01_0811000	8	PRG01_08:489,611..496,811(+)	forward	erythrocyte membrane protein 1, PfEMP1, putative	2	No	Internal	centromere	C	1500
PRG01_0811100	8	PRG01_08:502,266..511,188(+)	forward	erythrocyte membrane protein 1, PfEMP1, putative	2	No	Internal	centromere	C	1500
PRG01_0811700	8	PRG01_08:538,697..548,738(+)	forward	erythrocyte membrane protein 1, PfEMP1, putative	2	No	Internal	centromere	C	1500
PRG01_0811800	8	PRG01_08:553,921..564,387(+)	forward	erythrocyte membrane protein 1, PfEMP1, putative	2	No	Internal	centromere	C	1500
PRG01_0811900	8	PRG01_08:569,528..577,494(+)	forward	erythrocyte membrane protein 1, PfEMP1	2	No	Internal	centromere	C	1500
PRG01_0904300	9	PRG01_09:143,501..153,121(-)	reverse	erythrocyte membrane protein 1, PfEMP1, putative	2	No	Internal	telomere	C	1500
PRG01_0904400	9	PRG01_09:177,616..189,002(+)	forward	erythrocyte membrane protein 1, PfEMP1, putative	2	No	Internal	centromere	C	1500
PRG01_0904600	9	PRG01_09:192,924..204,865(-)	reverse	erythrocyte membrane protein 1, PfEMP1	2	No	Internal	telomere	C	1500
PRG01_0907900	9	PRG01_09:312,617..325,254(-)	reverse	erythrocyte membrane protein 1, PfEMP1, putative	2	No	Internal	telomere	C	1500
PRG01_1222900	12	PRG01_12:838,065..849,847(-)	reverse	erythrocyte membrane protein 1, PfEMP1, putative	2	No	Internal	telomere	C	1500
PRG01_1243600	12	PRG01_12:1,767,255..1,777,701(+)	forward	erythrocyte membrane protein 1, PfEMP1, putative	2	Yes	Internal	telomere	C	1500	shares ups with previous gene
PRG01_1244200	12	PRG01_12:1,803,884..1,813,330(+)	forward	erythrocyte membrane protein 1, PfEMP1	2	No	Internal	telomere	C	1500
PRG01_1300100	13	PRG01_13:4,620..16,285(+)	forward	erythrocyte membrane protein 1, PfEMP1, putative	2	No	sub telomere 5'	centromere	B	1500
PRG01_1400300	14	PRG01_14:5,947..17,826(-)	reverse	erythrocyte membrane protein 1, PfEMP1, putative	2	No	sub telomere 5'	telomere	A	1500
PRG01_1480400	14	PRG01_14:3,299,713..3,309,705(+)	forward	erythrocyte membrane protein 1, PfEMP1	2	No	sub telomere 3'	telomere	A	1500
PRG01_1481600	14	PRG01_14:3,346,089..3,356,205(-)	reverse	erythrocyte membrane protein 1, PfEMP1, putative	2	No	sub telomere 3'	centromere	B	1500

## Sheet: REIC CDC
Gene ID	Chromosome	Genomic Location (Gene)	Gene Strand	Product Description	# Exons in Gene	Is Pseudo	Location	Orientation	var Group	Ups Seq length (bp)	Notes
PRCDC_0001600	Not Assigned	PrCDC_bin_archived_contig_45:293..9,624(-)	reverse	erythrocyte membrane protein 1, EMP1	2	No	Fragment	Fragment		1500
PRCDC_0001700	Not Assigned	PrCDC_bin_archived_contig_45:15,408..24,392(-)	reverse	erythrocyte membrane protein 1, EMP1	2	No	Fragment	Fragment		1500
PRCDC_0001800	Not Assigned	PrCDC_bin_archived_contig_45:32,226..42,223(-)	reverse	erythrocyte membrane protein 1, EMP1	2	No	Fragment	Fragment		1405	Ns in first hundred bp - removed, 1405bp
PRCDC_0002900	Not Assigned	PrCDC_bin_archived_contig_48:23,247..36,397(-)	reverse	erythrocyte membrane protein 1, EMP1	2	No	Fragment	Fragment		1500
PRCDC_0003300	Not Assigned	PrCDC_bin_archived_contig_49:12,984..22,674(-)	reverse	erythrocyte membrane protein 1, EMP1	2	No	Fragment	Fragment		1500
PRCDC_0003500	Not Assigned	PrCDC_bin_archived_contig_50:4,184..14,646(-)	reverse	erythrocyte membrane protein 1, EMP1	2	No	Fragment	Fragment		1500
PRCDC_0003900	Not Assigned	PrCDC_bin_archived_contig_51:4,743..13,568(-)	reverse	erythrocyte membrane protein 1, EMP1	2	No	Fragment	Fragment		1500
PRCDC_0010500	Not Assigned	PrCDC_bin_archived_contig_75:2,239..13,787(+)	forward	erythrocyte membrane protein 1, EMP1	2	No	Fragment	Fragment		1500
PRCDC_0011300	Not Assigned	PrCDC_bin_archived_contig_81:185..3,439(-)	reverse	erythrocyte membrane protein 1 (EMP1), pseudogene	1	Yes	Fragment	Fragment	var2csa	1500
PRCDC_0011600	Not Assigned	PrCDC_bin_archived_contig_83:120..10,510(-)	reverse	erythrocyte membrane protein 1, EMP1	2	No	Fragment	Fragment		1500	gene at end of fragement
PRCDC_0020000	Not Assigned	PrCDC_bin_archived_contig_126:8,374..18,912(-)	reverse	erythrocyte membrane protein 1, EMP1	2	No	Fragment	Fragment		1500
PRCDC_0020700	Not Assigned	PrCDC_bin_archived_contig_128:9,315..20,227(+)	forward	erythrocyte membrane protein 1, EMP1	2	No	Fragment	Fragment		1500
PRCDC_0036300	Not Assigned	PrCDC_bin_archived_contig_172:2,483..13,153(+)	forward	erythrocyte membrane protein 1, EMP1	2	No	Fragment	Fragment		1500
PRCDC_0036500	Not Assigned	PrCDC_bin_archived_contig_172:20,761..32,149(+)	forward	erythrocyte membrane protein 1, EMP1	2	No	Fragment	Fragment		1500
PRCDC_0037300	Not Assigned	PrCDC_bin_archived_contig_179:399..11,942(-)	reverse	erythrocyte membrane protein 1 (EMP1), pseudogene	2	Yes	Fragment	Fragment		1500
PRCDC_0037500	Not Assigned	PrCDC_bin_archived_contig_179:19,146..27,983(-)	reverse	erythrocyte membrane protein 1, EMP1	2	No	Fragment	Fragment		817	end of frag - 817 bp
PRCDC_0037700	Not Assigned	PrCDC_bin_archived_contig_181:3,943..14,324(+)	forward	erythrocyte membrane protein 1, EMP1	2	No	Fragment	Fragment		1500
PRCDC_0042900	Not Assigned	PrCDC_bin_archived_contig_194:2,100..12,242(-)	reverse	erythrocyte membrane protein 1, EMP1	2	No	Fragment	Fragment		1500
PRCDC_0301500	3	PrCDC_03_v3:61,996..73,827(+)	forward	erythrocyte membrane protein 1, EMP1	2	No	sub telomere 5'	Centromere	B	1500
PRCDC_0410300	4	PrCDC_04_v3:492,916..502,020(-)	reverse	erythrocyte membrane protein 1, EMP1	2	No	Internal	Telomere	C	1500
PRCDC_0418500	4	PrCDC_04_v3:882,433..892,732(-)	reverse	erythrocyte membrane protein 1, EMP1	2	No	Internal	Centromere	C	1500
PRCDC_0532000	5	PrCDC_05_v3:1,271,555..1,282,907(+)	forward	erythrocyte membrane protein 1 (EMP1), pseudogene	2	Yes	sub telomere 3'	Telomere	var1csa	1500	99 Ns in middle of seq
PRCDC_0700100	7	PrCDC_07_v3:328..10,946(-)	reverse	erythrocyte membrane protein 1, EMP1	2	No	sub telomere 5'	Telomere	A	1500	exon 1 at end of chr
PRCDC_0710100	7	PrCDC_07_v3:458,084..469,162(-)	reverse	erythrocyte membrane protein 1, EMP1	2	No	Internal	Centromere	C	1500
PRCDC_1039000	10	PrCDC_10_v3:1,521,131..1,533,792(+)	forward	erythrocyte membrane protein 1, EMP1	2	No	sub telomere 3'	Telomere	A	1500
PRCDC_1218600	12	PrCDC_12_v3:704,017..716,243(-)	reverse	erythrocyte membrane protein 1, EMP1	2	No	Internal	Telomere	C	1500
PRCDC_1239600	12	PrCDC_12_v3:1,642,312..1,653,633(+)	forward	erythrocyte membrane protein 1, EMP1	2	No	Internal	Telomere	C	1500
PRCDC_1239700	12	PrCDC_12_v3:1,660,214..1,671,756(+)	forward	erythrocyte membrane protein 1, EMP1	2	No	Internal	Telomere	C	1500

## Sheet: BILL
Gene ID	Chromosome	Genomic Location (Gene)	Gene Strand	Product Description	# Exons in Gene	Is Pseudo	Location	Orientation	var Group	Ups Seq length (bp)	Notes
PBILCG01_0020700	Not Assigned	PBILCG01_00_58:12,746..22,456(+)	forward	erythrocyte membrane protein 1, PfEMP1, putative	2	No	Fragment	Fragment		1500
PBILCG01_0326000	3	PBILCG01_03:1,080,157..1,090,883(-)	reverse	erythrocyte membrane protein 1, PfEMP1, putative	2	No	sub telomere 3'	Centromere	B	1500
PBILCG01_0401000	4	PBILCG01_04:57,837..65,831(-)	reverse	erythrocyte membrane protein 1, PfEMP1, putative	2	No	sub telomere 5'	Telomere	A	1500
PBILCG01_0401500	4	PBILCG01_04:82,794..91,480(-)	reverse	erythrocyte membrane protein 1, PfEMP1, putative	2	No	sub telomere 5'	Telomere	A	1500
PBILCG01_0414000	4	PBILCG01_04:627,927..636,257(-)	reverse	erythrocyte membrane protein 1, PfEMP1	2	No	Internal	centromere	C	1500
PBILCG01_0414200	4	PBILCG01_04:645,092..653,136(-)	reverse	erythrocyte membrane protein 1, PfEMP1, putative	2	No	Internal	Telomere	C	1500
PBILCG01_0414700	4	PBILCG01_04:667,607..675,630(-)	reverse	erythrocyte membrane protein 1, PfEMP1, putative	2	No	sub telomere 3'	Centromere	B	1500
PBILCG01_0617800	6	PBILCG01_06:778,754..787,487(-)	reverse	erythrocyte membrane protein 1, PfEMP1	2	No	Internal	centromere	C	1500
PBILCG01_0700100	7	PBILCG01_07:3,244..13,203(-)	reverse	erythrocyte membrane protein 1, PfEMP1, putative	2	No	sub telomere 5'	Telomere	A	1500
PBILCG01_0809300	8	PBILCG01_08:457,279..466,234(+)	forward	erythrocyte membrane protein 1, PfEMP1	2	No	Internal	centromere	C	1500
PBILCG01_0814200	8	PBILCG01_08:653,363..662,289(+)	forward	erythrocyte membrane protein 1, PfEMP1	2	No	Internal	centromere	C	1500
PBILCG01_0814500	8	PBILCG01_08:676,422..684,293(+)	forward	erythrocyte membrane protein 1, PfEMP1	2	No	Internal	centromere	C	1500
PBILCG01_0836700	8	PBILCG01_08:1,614,802..1,624,025(-)	reverse	erythrocyte membrane protein 1, PfEMP1, putative	2	No	sub telomere 3'	Centromere	B	1500
PBILCG01_1000100	10	PBILCG01_10:5,424..14,677(+)	forward	erythrocyte membrane protein 1, PfEMP1, putative	2	No	sub telomere 5'	Centromere	B	1500
PBILCG01_1219100	12	PBILCG01_12:789,127..796,969(-)	reverse	erythrocyte membrane protein 1, PfEMP1, putative	2	No	Internal	Telomere	C	1500
PBILCG01_1219600	12	PBILCG01_12:811,350..820,394(-)	reverse	erythrocyte membrane protein 1, PfEMP1, putative	2	No	Internal	Telomere	C	1500
PBILCG01_1400100	14	PBILCG01_14:3,655..11,222(+)	forward	erythrocyte membrane protein 1, PfEMP1, putative	2	No	sub telomere 5'	Centromere	B	1500

## Sheet: BLAC
Gene ID	Chromosome	Genomic Location (Gene)	Gene Strand	Product Description	# Exons in Gene	Is Pseudo	Location	Orientation	var Group	Ups Seq length (bp)	Notes
PBLACG01_0036700	Not Assigned	PBLACG01_00_93:7,986..11,970(+)	forward	erythrocyte membrane protein 1 (PfEMP1), putative	2	No	Fragment	——	——	1500
PBLACG01_0324400	3	PBLACG01_03:964,891..970,016(-)	reverse	erythrocyte membrane protein 1, PfEMP1, putative	2	No	Sub telomere 3’	Centromere	B	1500
PBLACG01_0400300	4	PBLACG01_04:12,970..18,692(+)	forward	erythrocyte membrane protein 1, EMP1, putative	2	No	Sub telomere 5’	Centromere	B	1500
PBLACG01_0409800	4	PBLACG01_04:399,693..405,919(+)	forward	erythrocyte membrane protein 1, PfEMP1,putative	2	No	Internal	——	C	1500
PBLACG01_0410400	4	PBLACG01_04:419,848..424,744(+)	forward	erythrocyte membrane protein 1, PfEMP1,putative	2	No	Internal	——	C	1500
PBLACG01_0410900	4	PBLACG01_04:444,300..449,191(+)	forward	erythrocyte membrane protein 1, PfEMP1,putative	2	No	Internal	——	C	1500
PBLACG01_0411100	4	PBLACG01_04:456,504..461,400(+)	forward	erythrocyte membrane protein 1, PfEMP1,putative	2	No	Internal	——	C	1500
PBLACG01_0411300	4	PBLACG01_04:468,736..474,775(+)	forward	erythrocyte membrane protein 1, PfEMP1,putative	2	Yes	Internal	——	C	1500
PBLACG01_0418800	4	PBLACG01_04:793,346..799,611(+)	forward	erythrocyte membrane protein 1, PfEMP1,putative	2	No	Sub telomere 3’	Telomere	A	1500
PBLACG01_0419200	4	PBLACG01_04:811,995..818,164(+)	forward	erythrocyte membrane protein 1, PfEMP1,putative	2	No	Internal	——	C	1500
PBLACG01_0419700	4	PBLACG01_04:832,141..838,465(+)	forward	erythrocyte membrane protein 1, PfEMP1,putative	2	No	Internal	——	C	1500
PBLACG01_0600200	6	PBLACG01_06:3,239..8,331(+)	forward	erythrocyte membrane protein 1, PfEMP1,putative	2	No	Sub telomere 5’	Centromere	B	1500
PBLACG01_0616900	6	PBLACG01_06:718,692..724,829(+)	forward	erythrocyte membrane protein 1, PfEMP1,putative	2	Yes	Internal	——	C	1500
PBLACG01_1211300	12	PBLACG01_12:482,199..488,088(+)	forward	erythrocyte membrane protein 1, PfEMP1,putative	2	No	Internal	——	C	1500
PBLACG01_1240800	12	PBLACG01_12:1,690,585..1,696,578(-)	reverse	erythrocyte membrane protein 1, PfEMP1,putative	2	No	Internal	——	C	1500

## Sheet: GAB
Gene ID	Chromosome	Genomic Location (Gene)	Gene Strand	Product Description	# Exons in Gene	Is Pseudo	Location	Orientation	var Group	Ups Seq length (bp)	Notes
PGABG01_0008700	Not Assigned	PGABG01_00_51:4,412..14,486(-)	reverse	erythrocyte membrane protein 1, PfEMP1, putative	2	No	Fragment	Fragment	no synteny	1500
PGABG01_0009400	Not Assigned	PGABG01_00_52:6,782..16,299(-)	reverse	erythrocyte membrane protein 1, PfEMP1, putative	2	No	Fragment	Fragment	no synteny	1500
PGABG01_0010100	Not Assigned	PGABG01_00_53:14,641..22,491(+)	forward	erythrocyte membrane protein 1, PfEMP1, putative	2	No	Fragment	Fragment	inconclusive	1500
PGABG01_0013500	Not Assigned	PGABG01_00_57:10,138..19,624(+)	forward	erythrocyte membrane protein 1, PfEMP1, putative	2	No	Fragment	Fragment	no synteny	1500
PGABG01_0014500	Not Assigned	PGABG01_00_59:1,256..9,924(-)	reverse	erythrocyte membrane protein 1, PfEMP1, putative	2	No	Fragment	Fragment	no synteny	1500
PGABG01_0021200	Not Assigned	PGABG01_00_73:2,752..11,649(-)	reverse	erythrocyte membrane protein 1, PfEMP1, putative	2	No	Fragment	Fragment	short fragment	1500
PGABG01_0021900	Not Assigned	PGABG01_00_77:1,234..9,384(-)	reverse	erythrocyte membrane protein 1, PfEMP1, putative	2	No	Fragment	Fragment	inconclusive	1500
PGABG01_0022200	Not Assigned	PGABG01_00_77:25,477..40,992(+)	forward	erythrocyte membrane protein 1, PfEMP1, putative	2	No	Fragment	Fragment	inconclusive	1500
PGABG01_0023300	Not Assigned	PGABG01_00_80:4,499..13,077(+)	forward	erythrocyte membrane protein 1, PfEMP1, putative	2	No	Fragment	Fragment	short fragment	1500
PGABG01_0323300	3	PGABG01_03:930,774..944,969(-)	reverse	erythrocyte membrane protein 1, PfEMP1, putative	2	No	sub telomere 3'	centromere	B	1500
PGABG01_0400700	4	PGABG01_04:63,964..72,853(+)	forward	erythrocyte membrane protein 1, PfEMP1, putative	2	No	sub telomere 5'	centromere	B	1500
PGABG01_0401000	4	PGABG01_04:88,078..98,857(+)	forward	erythrocyte membrane protein 1, PfEMP1, putative	2	No	sub telomere 5'	centromere	B	1500
PGABG01_0410900	4	PGABG01_04:481,765..493,689(+)	forward	erythrocyte membrane protein 1, PfEMP1, putative	2	No	Internal	telomere	C	1500
PGABG01_0418500	4	PGABG01_04:818,663..833,786(+)	forward	erythrocyte membrane protein 1, PfEMP1, putative	2	No	Internal	telomere	C	1500
PGABG01_0600100	6	PGABG01_06:3,506..17,607(+)	forward	erythrocyte membrane protein 1, PfEMP1, putative	2	No	sub telomere 5'	centromere	B	1500
PGABG01_0616300	6	PGABG01_06:654,979..667,422(+)	forward	erythrocyte membrane protein 1, PfEMP1, putative	2	No	internal	telomere	C	1500
PGABG01_0630000	6	PGABG01_06:1,214,530..1,227,782(-)	reverse	erythrocyte membrane protein 1, PfEMP1, putative	2	No	sub telomere 3'	centromere	B	1500
PGABG01_0700100	7	PGABG01_07:6,382..18,072(-)	reverse	erythrocyte membrane protein 1, PfEMP1, putative	2	No	sub telomere 5'	telomere	A	1500
PGABG01_0710500	7	PGABG01_07:448,819..457,162(-)	reverse	erythrocyte membrane protein 1, PfEMP1, putative	2	No	Internal	telomere	C	1500
PGABG01_0711000	7	PGABG01_07:481,770..491,703(-)	reverse	erythrocyte membrane protein 1 (PfEMP1), putative	2	No	Internal	telomere	C	1500
PGABG01_0711200	7	PGABG01_07:497,838..507,773(+)	forward	erythrocyte membrane protein 1, PfEMP1, putative	2	No	Internal	centromere	C	1500
PGABG01_0808700	8	PGABG01_08:363,264..370,615(-)	reverse	erythrocyte membrane protein 1, PfEMP1, putative	2	No	internal	telomere	C	1500
PGABG01_1211200	12	PGABG01_12:450,128..461,549(+)	forward	erythrocyte membrane protein 1, PfEMP1, putative	2	No	Internal	centromere	C	1500
PGABG01_1218300	12	PGABG01_12:682,213..695,734(+)	forward	erythrocyte membrane protein 1, PfEMP1, putative	2	No	Internal	centromere	C	1500
PGABG01_1218500	12	PGABG01_12:707,247..716,705(+)	forward	erythrocyte membrane protein 1 (PfEMP1)	2	No	Internal	centromere	C	1500
PGABG01_1239000	12	PGABG01_12:1,594,129..1,602,046(-)	reverse	erythrocyte membrane protein 1, PfEMP1, putative	2	No	Internal	centromere	C	1500

## Sheet: ADL
Gene ID	Chromosome	Genomic Location (Gene)	Gene Strand	Product Description	# Exons in Gene	Is Pseudo	Location	Orientation	var Group	Ups Seq length (bp)	Notes
PADL01_0001200	Not Assigned	PADLG01_00_2:3,553..20,562(+)	forward	erythrocyte membrane protein 1, PfEMP1, putative	2	No	Fragment	Fragment		1500
PADL01_0005800	Not Assigned	PADLG01_00_7:8,781..21,904(-)	reverse	erythrocyte membrane protein 1, PfEMP1, putative	2	No	Fragment	Fragment		1500
PADL01_0008000	Not Assigned	PADLG01_00_10:5,162..17,720(+)	forward	erythrocyte membrane protein 1, PfEMP1, putative	2	No	Fragment	Fragment		1500
PADL01_0011800	Not Assigned	PADLG01_00_13:10,682..18,171(-)	reverse	erythrocyte membrane protein 1, PfEMP1, putative	2	No	Fragment	Fragment		1500
PADL01_0012400	Not Assigned	PADLG01_00_14:11,567..24,340(+)	forward	erythrocyte membrane protein 1, PfEMP1, putative	2	No	Fragment	Fragment		1500
PADL01_0012900	Not Assigned	PADLG01_00_15:12,386..27,603(+)	forward	erythrocyte membrane protein 1, PfEMP1, putative	2	No	Fragment	Fragment		1500
PADL01_0037900	Not Assigned	PADLG01_00_66:46,276..56,354(+)	forward	erythrocyte membrane protein 1, PfEMP1, putative	2	No	subtelomeric	telomere	maybe on ch 5? syntenic first half, second half not PF3D7_0501100	1500
PADL01_0041900	Not Assigned	PADLG01_00_78:20,901..36,510(+)	forward	erythrocyte membrane protein 1, PfEMP1, putative	2	No	Fragment	Fragment		1500
PADL01_0042500	Not Assigned	PADLG01_00_79:8,239..21,847(+)	forward	erythrocyte membrane protein 1, PfEMP1, putative	2	No	Fragment	Fragment		1500
PADL01_0042600	Not Assigned	PADLG01_00_79:24,061..37,705(+)	forward	erythrocyte membrane protein 1, PfEMP1, putative	2	No	Fragment	Fragment		1500
PADL01_0301200	3	PADLG01_03:42,498..54,551(-)	reverse	erythrocyte membrane protein 1, PfEMP1, putative	2	No	sub telomere 5'	telomere	A	1500
PADL01_0322800	3	PADLG01_03:889,984..906,410(-)	reverse	erythrocyte membrane protein 1, PfEMP1, putative	2	No	sub telomere 3'	centromere	B	1500
PADL01_0402400	4	PADLG01_04:132,193..140,964(+)	forward	erythrocyte membrane protein 1, PfEMP1, putative	2	No	Internal	centromere	C	1500
PADL01_0412300	4	PADLG01_04:523,337..535,189(+)	forward	erythrocyte membrane protein 1, PfEMP1, putative	2	No	Internal	telomere	C	1500
PADL01_0419900	4	PADLG01_04:860,417..875,610(+)	forward	erythrocyte membrane protein 1, PfEMP1, putative	2	No	Internal	telomere	C	1500
PADL01_0420300	4	PADLG01_04:906,703..919,834(+)	forward	erythrocyte membrane protein 1, PfEMP1, putative	2	Yes	Internal	telomere	C	1500
PADL01_0531800	5	PADLG01_05:1,218,413..1,232,407(+)	forward	erythrocyte membrane protein 1, PfEMP1, putative	2	No	sub telomere 3'	telomere	A	1500
PADL01_0531900	5	PADLG01_05:1,233,242..1,247,804(-)	reverse	erythrocyte membrane protein 1, PfEMP1, putative	2	No	sub telomere 3'	centromere	B	1500
PADL01_0615700	6	PADLG01_06:618,918..630,665(+)	forward	erythrocyte membrane protein 1, PfEMP1, putative	2	No	Internal	telomere	C	1500
PADL01_0710900	7	PADLG01_07:473,548..486,529(+)	forward	erythrocyte membrane protein 1, PfEMP1, putative	2	No	Internal	centromere	C	1500
PADL01_0711200	7	PADLG01_07:496,260..508,298(-)	reverse	erythrocyte membrane protein 1, PfEMP1, putative	2	No	Internal	telomere	C	1500	shares ups with previous gene
PADL01_0711300	7	PADLG01_07:514,678..526,066(+)	forward	erythrocyte membrane protein 1, PfEMP1, putative	2	No	Internal	centromere	C	1500	shares ups with previous gene
PADL01_0808000	8	PADLG01_08:340,080..353,540(-)	reverse	erythrocyte membrane protein 1, PfEMP1, putative	2	No	Internal	telomere	C	1500
PADL01_1100200	11	PADLG01_11:6,300..21,610(-)	reverse	erythrocyte membrane protein 1, PfEMP1, putative	2	No	sub telomere 5'	telomere	A	1500
PADL01_1200900	12	PADLG01_12:41,158..54,240(-)	reverse	erythrocyte membrane protein 1, PfEMP1, putative	2	No	sub telomere 5'	telomere	A	1500
PADL01_1212600	12	PADLG01_12:529,131..538,927(+)	forward	erythrocyte membrane protein 1, PfEMP1, putative	2	No	Internal	centromere	C	1500
PADL01_1219800	12	PADLG01_12:758,897..772,712(+)	forward	erythrocyte membrane protein 1, PfEMP1, putative	2	No	Internal	centromere	C	1500
PADL01_1220100	12	PADLG01_12:782,933..795,530(+)	forward	erythrocyte membrane protein 1, PfEMP1, putative	2	No	Internal	centromere	C	1500
PADL01_1241100	12	PADLG01_12:1,697,753..1,710,668(+)	forward	erythrocyte membrane protein 1, PfEMP1, putative	2	No	Internal	telomere	C	1500
